# Supplementary material for: A Pro-Inflammatory Signature Constitutively Activated in Monogenic Autoinflammatory Diseases
Source: Int J Mol Sci. 2022 Feb 5;23(3):1828. doi: 10.3390/ijms23031828 (PMC8836675; doi:10.3390/ijms23031828)
Supplement: Supplementary file 1 [file ijms-23-01828-s001.zip]

Archive with 1 entries (1 files):
- ijms-1546167-supplementary.pdf
